# Supplementary material for: Activation of the Host Immune Response in Hyphantria cunea (Drury) (Lepidoptera: Noctuidae) Induced by Serratia marcescens Bizio
Source: Insects. 2021 Oct 30;12(11):983. doi: 10.3390/insects12110983 (PMC8617612; doi:10.3390/insects12110983)
Supplement: Supplementary file 1 [file insects-12-00983-s001.zip]

Archive with 3 entries (2 files):
- Supplementary Files/
- Supplementary Files/Table S1 Primers used in qRT-PCR.xlsx
- Supplementary Files/Table S2 Differentially expressed immune-related genes in H. cunea.xlsx
