# Supplementary material for: Activation of the Host Immune Response in Hyphantria cunea (Drury) (Lepidoptera: Noctuidae) Induced by Serratia marcescens Bizio
Source: Insects. 2021 Oct 30;12(11):983. doi: 10.3390/insects12110983 (PMC8617612; doi:10.3390/insects12110983)
Supplement: Supplementary file 1 [file insects-12-00983-s001.zip › Supplementary Files/Table S1 Primers used in qRT-PCR.xlsx]

## Sheet: Sheet1
Table S1 Primers used in qRT-PCR
Gene ID	Gene name	FORWARD PRIMER	REVERSE PRIMER
		(5′TO3′)	(5′TO3′)
	RPS16	GTGGTCATGTTGCACAGGTT	CTGGACCACCGAACTTCTTG
TRINITY_DN1271_c0_g1	Spatzle	GGGACGTTGTAAGCAGTTCTA	CTGGCAACTTTATATGCGTCTG
TRINITY_DN26987_c0_g1	interleukin	CTACAAGGAGTTCGTGGTTTCT	GAGGGATCCTGTTTGGATCTTC
TRINITY_DN1384_c0_g1	Gloverin1	GAACTCTTGGACACACAGATGA	CGTAGGCCTGACCTTCTAAATG
TRINITY_DN691_c0_g2	Gloverin2	GGTTCGAGGGTTCAGCTTAT	TACTTTCGCGTTGTCGTTAGA
TRINITY_DN1088_c0_g5	CecropinA1	TCTTCGTGTTCGCTTGCT	TGGTCCCGCTTTGATTAGG
TRINITY_DN1088_c0_g4	CecropinA2	TGAGCCCAGGTGGAAGAT	GCGGTACCCAGAACTTGAATAG
TRINITY_DN1024_c0_g2	Diapausin1	TGCGTGTGTCATGGTCATC	CTCTGCAACATTCGTTCCTTTC
TRINITY_DN6644_c0_g2	CTLP1	TGTGGTACTCGGCTCTCTTA	CAACATATTCGTTCGCCATTCC
TRINITY_DN28338_c0_g1	SPN	CTGTGTGGGTCTGATGGAATC	AGGGAACGGATTTGGCTATTT
	PGRP-SA	TAAGAGCAACGGCAAGTCC	TCGCATCGCTAGTCACATTT
	PGRP-SB	CTACGGACTATGCGTTGTATGG	TCCAGTGATCGAAACGGTATAAG
	PGRP-SC	CTCCATAGCTGACAACGTACAA	CAGCAGAGGAATACGACGATAC
	PGRP-LC	GGGAAGGATTACCAGCCTATTC	CCACTAAGAAGTCAGGATGAAGG
	PGRP-LE	GACAGTGATGAGGACGAAAGAA	GTACCACAAACTGAAGGTGAGA
	GNBP1	ACCAGAACCCAAGAGTTGAAA	CCGTCAGGGAAGAATCCATTAG
	GNBP3	CGCAGGGAGACTGGATTTAT	CCTCGAGCTGATGCTATCTTT
	Dredd	GAATTGCACGACAACCCATAC	GTGCTTCGGTCTTTCGATACT
	Relish	GTTACACCTCGCCGCTTAT	TGCCAGCATCGTCTCTAATG
	Toll3	CCGCGCTGAACACAATTATTC	ATTTCGGTGAGACCGCTATTC
	Toll6	GAGCTCTCTACCACTGAAATATGAA	GGTGCGAAGTTTGCAAGTAAG
	Toll7	AATTGAGGAGCGACCACATAG	AGTGATTCGTGCGACTGTATT
	Toll13	CCCGAAGGACTAGCTTCTTTAC	GATTGTGTCCACCAAAGGATTAC
	Myd88	CTCAGTCACAGCCCAGAATAAA	GAGGATCTTGCCTGATGGATAC
	pelle	ACCGCTCTATGGATACTGTTTG	GGTGATGAGTCTTGCCTCTAAG
	pellino	GACACAAAGGTGCTGCAAAG	AGTCAAATCCAGCAGCGAATA
	TRAF3	CAAGTGAACACGGGCATCTA	ACCTGAGCTGTTCTATGTCTTG
	TRAF6	GATGTCCAACTCCTCGCTTATC	TGACAAACCCATTCCTGACTAC
	dorsal	GCCAAGAGCGTTGGTTCTA	CGCATCCTCATAGTCCCATATAC
	IRF	CAGAATCACCACGAACCTACAA	CGAACGGAGCTGCTAAAGATAC
	lebocin	GGCTGATTCAAGGTGATGATTTC	CTCGTGTTCGGATCCAGTTT
	hopscotch	CCTACTACTTCTCCACCGATTTC	GGATTCTCTCGAGGCTGATTT
	STAT	CAAGCCCAGTTGTTGCTAAAG	CTCCATAGTGCCGGTGTTATT
	SOCS	GTCAGAGACTCGGGTGATAGAA	GCCGGTCACAATCTAACCTAAA
	PIAS2	CCCACTGCTAAAGGCTCTAAA	CTTCACCTGTCTCTTCGTTACTT
	CTL4	CAGAAGCTGCGCCAATAGA	TACCTCTAAGTTCCGAGTAGGG
	CTL5	CTCGGTCTGCACGACAAATA	CAGTCACAGCCAAGGAAGAA
	CTL16	GAGCTTCAGAAGTTAGCTCCTAC	GCCTTGGATCAGTTCCCTATT
	PPAE	CTGGATCGGTTGAGGAAGAAG	GTCGGTCTGCGCAAGTATTA
	Serpin	TCACGCGTAAACCCAGTAATC	CTCGCCGCAATATAAGCTACA
	PPO	ATACCGAAACACCGACAGATG	GAGCTGGCAGTAAGAACAGATAG
	Dopamine	GACCTTATCAGGCGGACATTT	AGTAGTCATCGAGCTCCTTACA
	Gloverin3	CTAGGTCTCTTGGCGCTTATG	TTCCACTTCGTCCACCAATC
	AIF	GCTACTACTCGCAGTGGAAAG	GTCCAGAAGCCGGTCATATTAG
	Integrin1	GCACATTTGGCCGTTGTTATAG	CCAAACTCCATCCCAAGGTATC
