# Supplementary material for: Activation of the Host Immune Response in Hyphantria cunea (Drury) (Lepidoptera: Noctuidae) Induced by Serratia marcescens Bizio
Source: Insects. 2021 Oct 30;12(11):983. doi: 10.3390/insects12110983 (PMC8617612; doi:10.3390/insects12110983)
Supplement: Supplementary file 1 [file insects-12-00983-s001.zip › Supplementary Files/Table S2 Differentially expressed immune-related genes in H. cunea.xlsx]

## Sheet: Sheet1
Table S2 Differentially expressed immune-related genes in H.cunea
		GeneID	Length	CK1	CK2	CK3	SM_HC1	SM_HC2	SM_HC3	logFC	Pvalue	FDR	NR_def	abbreviation
Cell responses	1	TRINITY_DN2556_c0_g1	749	0.2	5.32	0.6	1303.66	0.95	2646.69	8.76255	1.3312e-05	0.00221499	lysozyme 3 [Spodoptera exigua]	Lys
	2	TRINITY_DN63145_c0_g1	3502	0	0	0	0	0	7.66	23.1826	2.96819e-09	1.89812e-06	AAEL000274-PA [Aedes aegypti]<>XP_001661702.1 AAEL011498-PA [Aedes aegypti]<>ABF18094.1 Cu2+/Zn2+ superoxide dismutase [Aedes aegypti]<>EAT36424.1 AAEL011498-PA [Aedes aegypti]<>EAT48702.1 AAEL000274-PA [Aedes aegypti]	Cu/ZnSOD
	3	TRINITY_DN39535_c0_g1	867	4.97	0.52	0.22	0	0	0	-7.66473	6.23478e-06	0.00117869	manganese superoxide dismutase [Lutjanus peru]	MnSOD
	4	TRINITY_DN5182_c1_g1	3294	4.25	3.99	3.45	23.22	15.75	34.39	2.27261	1.41528e-05	0.00233366	hemocyte-specific integrin alpha subunit 1 [Manduca sexta]	integrin1
	5	TRINITY_DN53375_c0_g1	3600	3.09	2.74	1.96	12.18	8.97	19.05	2.02195	0.000181029	0.017918	PREDICTED: integrin beta-PS-like [Papilio xuthus]	integrin2
	6	TRINITY_DN2330_c0_g1	2422	17.38	17.84	14.66	72.4	54.39	152.46	2.12855	0.000135881	0.0142755	integrin beta 1 [Spodoptera frugiperda];PREDICTED: integrin beta-3-like [Amyelois transitella]	integrin3
	7	TRINITY_DN12088_c0_g1	3003	0.62	1.2	0.7	3.7	3.22	6.87	2.02817	0.000582013	0.042378	hemocyte-specific integrin alpha subunit 1 [Manduca sexta]	integrin4
	8	TRINITY_DN8182_c1_g4	4106	5.18	5.25	4.07	39.38	10.51	35.62	2.17145	0.000183981	0.0180885	PREDICTED: integrin beta-6-like [Papilio xuthus]	integrin5
	9	TRINITY_DN23707_c0_g1	3051	0	0	0	0	0	25.78	24.6607	2.75315e-10	2.66407e-07	PREDICTED: inhibitor of apoptosis protein isoform X1 [Bombyx mori]	IAP-X1
	10	TRINITY_DN53287_c0_g1	1761	0	0	0	0	0	8.36	22.2248	1.2881e-08	6.44412e-06	inhibitor of apoptosis protein [Mythimna separata]	IAP
	11	TRINITY_DN38857_c0_g1	420	10.64	1.21	0.2	0	0	0	-6.65051	0.000488463	0.0372636	Cytochrome c-2 [Daphnia magna]	Cyt c-2
	12	TRINITY_DN1925_c1_g1	1411	21.65	4.2	9.88	25.94	98.66	142.34	2.64444	0.000282205	0.0246671	Cathepsin B [Papilio machaon]	CTSB
	13	TRINITY_DN62045_c0_g1	5998	0	0	0	0	0	20.05	25.3211	9.09926e-11	1.02949e-07	cysteine protease [Clonorchis sinensis]	CPs
	14	TRINITY_DN29881_c0_g1	1320	2.6	0.16	0.03	0	0	0	-7.45803	3.97748e-05	0.00543694	PREDICTED: cysteine protease XCP2 [Rhinolophus sinicus]
	15	TRINITY_DN14842_c1_g1	1883	11.15	14.55	0.21	0.41	0.96	0.29	-4.22246	1.30377e-05	0.00219325	PREDICTED: apoptosis-inducing factor 1, mitochondrial-like isoform X1 [Papilio machaon]	AIF
	16	TRINITY_DN63801_c0_g1	2578	0.61	4.44	0.01	0.03	0	0.02	-7.2109	0.000494949	0.0375635	PREDICTED: radial spoke head 10 homolog B-like [Amyelois transitella]	RSH10-HB
	17	TRINITY_DN3652_c0_g2	1103	0.29	0.83	1.18	5.66	4.89	7.48	2.61421	0.000191218	0.0186169	Calpain-3 [Papilio xuthus]	Calpain3
	18	TRINITY_DN1676_c0_g1	904	1.23	1.77	2.5	6.34	8.07	21.88	2.43142	0.000407893	0.032429	PREDICTED: LOW QUALITY PROTEIN: uncharacterized protein LOC101739909, partial [Bombyx mori];endonuclease-reverse transcriptase [Danaus plexippus]
	19	TRINITY_DN3392_c0_g2	2254	15.87	22.21	27.2	2.42	6.01	0.98	-3.05117	1.30627e-05	0.00219325	PREDICTED: sphingomyelin phosphodiesterase 1-like [Bombyx mori]	SMPD
	20	TRINITY_DN3854_c0_g1	1866	3.23	1.8	4.45	15.73	30.61	8.29	2.29172	0.000543317	0.0400763	PREDICTED: lipase 1-like [Amyelois transitella]	LIPA
	21	TRINITY_DN21025_c1_g1	1131	28.06	17.56	23.34	3.08	5.67	2.44	-2.8734	1.37247e-06	0.000335745	PREDICTED: leukocyte surface antigen CD53-like [Papilio polytes];PREDICTED: leukocyte surface antigen CD53-like [Bombyx mori]	CD53
	22	TRINITY_DN6059_c0_g2	2093	55.01	54.17	18.29	0.25	1.47	4.19	-4.73086	3.20805e-09	2.01644e-06	PREDICTED: putative inorganic phosphate cotransporter [Bombyx mori];PREDICTED: putative inorganic phosphate cotransporter isoform X1 [Amyelois transitella]	PiT1
	23	TRINITY_DN44935_c0_g1	2327	7.94	6.99	6.7	0.37	1.04	1.36	-3.25776	1.85348e-07	6.13994e-05	PREDICTED: inorganic phosphate transporter 1 isoform X1 [Bombyx mori]	PiT2
	24	TRINITY_DN6175_c0_g1	487	1.77	0.88	0.34	12.36	2.6	19.1	3.01124	0.000595869	0.0430082	promoting protein [Danaus plexippus]	NPC1
	25	TRINITY_DN2802_c0_g1	424	7.13	7.29	2.57	27.28	13.86	130.7	3.00095	0.000257354	0.0230805	PREDICTED: lipopolysaccharide-induced tumor necrosis factor-alpha factor homolog [Anoplophora glabripennis]	TNF-a
	26	TRINITY_DN29881_c0_g1	1320	2.6	0.16	0.03	0	0	0	-7.45803	3.97748e-05	0.00543694	PREDICTED: cysteine protease XCP2 [Rhinolophus sinicus]	CPs-XCP2
	27	TRINITY_DN12062_c0_g1	1959	1.17	4.66	0.16	0.1	0.1	0.02	-5.04698	1.94384e-06	0.000453816	PREDICTED: serine/threonine-protein kinase ICK isoform X1 [Amyelois transitella]	STPK-ICK
	28	TRINITY_DN1466_c0_g1	4519	6	1.97	3.81	53.18	10.1	42.57	2.79572	1.86107e-05	0.00291822	PREDICTED: proton-coupled amino acid transporter 4 [Bombyx mori]	PAT1
	29	TRINITY_DN21564_c0_g1	1883	7.82	20.28	0.02	0.02	0	0.1	-8.3302	0.00013034	0.0138025	PREDICTED: proton-coupled amino acid transporter 2-like [Papilio xuthus]	PAT2
	30	TRINITY_DN9101_c0_g1	3301	29.34	41.61	26.39	11.11	12.5	11.97	-1.7768	0.000639504	0.0457044	PREDICTED: proton-coupled amino acid transporter 4 [Amyelois transitella]	PAT3
	31	TRINITY_DN16893_c0_g1	1592	18.96	23.61	6.73	2.03	2.87	2.97	-3.8668	2.76956e-09	1.82228e-06	PREDICTED: organic cation/carnitine transporter 7-like [Bombyx mori];PREDICTED: uncharacterized protein LOC105387554 [Plutella xylostella];PREDICTED: putative transporter ZK637.1 isoform X1 [Bombyx mori]	OCTN7
	32	TRINITY_DN4498_c1_g1	2651	2.26	0.68	1.36	18.02	2.03	12.59	2.52747	0.000356146	0.0294616	PREDICTED: insulin-degrading enzyme-like [Plutella xylostella];PREDICTED: insulin-degrading enzyme [Amyelois transitella]<>XP_013200373.1 PREDICTED: insulin-degrading enzyme [Amyelois transitella];Insulin-degrading enzyme [Papilio xuthus]	IDE-like
	33	TRINITY_DN10350_c0_g1	1510	0.71	2.94	0.36	129.72	62.22	224.13	6.28691	1.10932e-15	9.06453e-12	PREDICTED: gamma-interferon-inducible lysosomal thiol reductase-like [Bombyx mori]	GILT
	34	TRINITY_DN3878_c0_g1	1551	79.98	663.35	0	0	0	0	-29.5796	3.69323e-14	1.29335e-10	beta-tubulin [Heliothis virescens]	β-tubulin1
	35	TRINITY_DN28313_c0_g1	2127	97.3	268.45	0.02	0	0	0	-15.42	8.11232e-06	0.00146582	alpha-tubulin [Bombyx mori]<>BAB86851.1 alpha-tubulin [Bombyx mori]	α-tubulin2
	36	TRINITY_DN63492_c0_g1	1527	41.2	109.48	0	0	0	0	-13.5723	0.000512735	0.0386343	PREDICTED: tubulin beta chain isoform X1 [Plutella xylostella]<>XP_011551865.1 PREDICTED: tubulin beta chain isoform X2 [Plutella xylostella]<>XP_013148991.1 PREDICTED: tubulin beta chain [Papilio polytes]<>XP_013174821.1 PREDICTED: tubulin beta chain [Papilio xuthus]<>XP_013197827.1 PREDICTED: tubulin beta chain [Amyelois transitella]<>XP_013198295.1 PREDICTED: tubulin beta chain [Amyelois trans…	β-tubulin3
	37	TRINITY_DN4971_c0_g3	1333	3.54	0.26	0.12	0	0	0	-7.96645	2.46461e-06	0.000550913	PREDICTED: tubulin alpha-2 chain [Rhinolophus sinicus]	α-tubulin4
	38	TRINITY_DN7338_c0_g1	1566	139.48	318.22	0.03	0.03	0.03	0	-13.3703	7.74084e-08	3.02803e-05	beta-tubulin [Bombyx mori]<>BAB86855.1 beta-tubulin [Bombyx mori]	β-tubulin5
	39	TRINITY_DN62303_c0_g1	1489	71.41	120.83	0	0	0	0	-13.8647	0.000386915	0.0310782	PREDICTED: tubulin alpha-1 chain-like [Amyelois transitella]<>EHJ66678.1 hypothetical protein KGM_08771 [Danaus plexippus]<>KOB67077.1 Uncharacterized protein OBRU01_20335 [Operophtera brumata]	α-tubulin
	40	TRINITY_DN6515_c0_g1	387	31.56	2.51	1.48	0.57	0	0	-6.04665	0.00011004	0.0121326	Actin, alpha skeletal muscle [Daphnia magna]	Actin
	41	TRINITY_DN30999_c0_g1	602	9.49	1.17	1.24	0	0	0	-7.86577	9.32026e-07	0.000247079	cofilin-like [Crassostrea gigas]<>ADI33154.1 actin-depolymerizing factor 6 [Crassostrea gigas]	cofilin-like
Antimicrobial peptides synthesis pathways	42	TRINITY_DN117_c0_g1	1058	1.16	7.93	2.53	171.87	2.89	168.94	4.42725	3.64965e-06	0.000735339	attacin B [Hyphantria cunea]	Attacin B1
	43	TRINITY_DN46435_c0_g1	850	0	0	0	7.09	0	0	20.6289	1.31412e-07	4.85637e-05	attacin B [Hyphantria cunea]	Attacin B2
	44	TRINITY_DN1384_c0_g1	1085	0.8	8.69	1.62	74.52	6.29	180.54	4.15381	1.18698e-05	0.00201598	gloverin [Manduca sexta];gloverin [Spodoptera exigua]	Gloverin1
	45	TRINITY_DN691_c0_g2	1475	0.09	0.32	0.15	98.39	0.46	39.17	7.50434	6.85183e-13	1.43969e-09	gloverin precursor [Trichoplusia ni];gloverin [Spodoptera exigua]	Gloverin2
	46	TRINITY_DN1263_c4_g1	1618	0.15	0.84	0.32	11.27	0.64	3.32	3.07894	0.000684582	0.0478242	gloverin [Helicoverpa armigera]	Gloverin3
	47	TRINITY_DN1088_c0_g5	379	2.43	8.76	4.72	204.61	11.67	163.61	4.18533	8.46545e-07	0.000228882	cecropin A [Hyphantria cunea]	Cecropin A1
	48	TRINITY_DN1088_c0_g4	395	3.85	52.09	11.68	882.56	17.68	408.5	3.87688	7.78066e-05	0.00931024	AltName: Full=Cecropin-A;RecName: Full=Hyphancin-3D; Flags: Precursor [Hyphantria cunea]<>AAB39002.1 hyphantria cecropin A [Hyphantria cunea]; AltName: Full=Hyphancin-IIID	Cecropin A2
	49	TRINITY_DN1088_c0_g1	390	4.02	27.16	8.23	924.01	16.96	204.3	4.46372	3.33951e-06	0.000695725	Flags: Precursor [Hyphantria cunea]<>AAB39001.1 hyphantria cecropin A1 [Hyphantria cunea]; AltName: Full=Cecropin-A1;RecName: Full=Hyphancin-3E; AltName: Full=Hyphancin-IIIE	Cecropin A3
	50	TRINITY_DN1024_c0_g2	413	28.49	342.67	22.24	12450.5	726.86	28248.3	6.59285	1.79147e-10	1.90936e-07	Short=DSP; AltName: Full=Diapausin; Flags: Precursor<>BAB88222.1 Diapausin [Gastrophysa atrocyanea];RecName: Full=Diapause-specific peptide	Diapausin1
	51	TRINITY_DN4560_c0_g1	1075	0.1	0.35	0	521.93	7.93	398.96	10.4484	4.71251e-09	2.7725e-06	Flags: Precursor<>BAB88222.1 Diapausin [Gastrophysa atrocyanea]; Short=DSP;RecName: Full=Diapause-specific peptide; AltName: Full=Diapausin	Diapausin2
	52	TRINITY_DN4560_c0_g2	1138	1.02	8.42	0.08	2055.99	18.92	4934.66	9.20991	2.09205e-06	0.000479287	Flags: Precursor<>BAB88222.1 Diapausin [Gastrophysa atrocyanea]; Short=DSP;RecName: Full=Diapause-specific peptide; AltName: Full=Diapausin	Diapausin3
	53	TRINITY_DN53836_c0_g1	747	10.23	2.12	1.69	99.77	172.82	129.24	4.61787	4.58768e-11	5.71834e-08	Peptidoglycan-recognition protein LB [Papilio xuthus]	PGRP-LB
	54	TRINITY_DN1271_c0_g1	1028	0.46	0.92	0.97	65.7	10.32	57.2	5.30046	4.9e-14	1.57e-10	spatzle, partial [Spodoptera frugiperda];spatzle-2, partial [Spodoptera frugiperda]
	55	TRINITY_DN26987_c0_g1	983	0	0	0.05	12.49	0.19	8.79	8.22569	1.1434e-07	4.35685e-05	Interleukin-17F [Operophtera brumata]	Interleukin
	56	TRINITY_DN2802_c0_g1	424	7.13	7.29	2.57	27.28	13.86	130.7	3.00095	0.000257354	0.0230805	PREDICTED: lipopolysaccharide-induced tumor necrosis factor-alpha factor homolog [Anoplophora glabripennis]
Melanization	57	TRINITY_DN6644_c0_g2	2094	1.77	9.6	0.55	146.14	71.3	113.5	4.38771	6.58627e-08	2.6324e-05	chymotrypsin-like serine protease precursor, partial [Alabama argillacea]
	58	TRINITY_DN11233_c0_g1	1292	0.23	0	0.1	5.58	13.35	22.7	6.73676	1.36224e-14	5.00902e-11	chymotrypsin-like serine protease 14 [Ostrinia nubilalis]
	59	TRINITY_DN7049_c0_g1	929	6.55	8.78	3.66	28.17	311.79	461.97	5.11242	1.15832e-10	1.2714e-07	trypsin-like protein [Galleria mellonella]
	60	TRINITY_DN7049_c0_g2	836	1.77	0.68	0	50.75	323.43	366.98	8.02353	2.74216e-07	8.47314e-05	trypsin-like protein [Galleria mellonella]
	61	TRINITY_DN27698_c0_g1	1167	1.51	7.16	0.07	0.04	0	0	-8.02456	7.53524e-07	0.000208327	PREDICTED: trypsin-2-like [Papilio xuthus]
	62	TRINITY_DN47162_c0_g1	1320	1.17	0.1	0.66	3.83	22.07	6.41	3.89575	5.80363e-06	0.00111147	trypsin-like proteinase T2b precursor [Ostrinia nubilalis]
	63	TRINITY_DN4113_c0_g2	1262	7.8	6.32	7.92	2.05	1.15	0.16	-3.03496	5.56316e-05	0.00712753	trypsin-like serine protease precursor, partial [Alabama argillacea]
	64	TRINITY_DN4113_c0_g1	2658	58.8	24.71	100.5	28.56	10.91	11.63	-2.1993	0.000533468	0.0396281	trypsin-like serine protease precursor, partial [Alabama argillacea]
	65	TRINITY_DN12728_c0_g1	1087	1072.4	1611.18	1108.35	86.09	210.98	258.44	-3.06601	2.4336e-07	7.74761e-05	PREDICTED: trypsin-like serine protease isoform X1 [Bombyx mori]
	66	TRINITY_DN17146_c0_g1	788	0.23	0.34	0.06	20.31	24.63	28.54	6.56972	1.84799e-17	1.94147e-13	serine protease [Spodoptera frugiperda]
	67	TRINITY_DN61891_c0_g1	1386	0.14	0	0.12	5.2	22	12.77	7.05126	3.61785e-15	1.90043e-11	serine protease 24 [Mamestra configurata]
	68	TRINITY_DN2757_c0_g1	822	16109.5	6599.16	17336.2	1510.9	3483.59	492.07	-3.08666	1.95776e-05	0.00304553	serine protease 39 [Mamestra configurata];Serine protease 39 [Operophtera brumata]
	69	TRINITY_DN2692_c0_g1	694	50.44	51.19	120.54	12.82	13.47	17.39	-3.33376	1.55436e-07	5.36662e-05	PREDICTED: putative serine protease K12H4.7 [Bombyx mori]
	70	TRINITY_DN4397_c0_g3	2057	72.7	55.52	221.5	21.39	27.58	7.04	-2.90212	3.50073e-05	0.00490375	Putative serine protease K12H4.7, partial [Papilio xuthus];PREDICTED: putative serine protease K12H4.7 [Papilio machaon]
	71	TRINITY_DN28338_c0_g1	851	0.21	0.78	0.39	21.18	13.62	22.63	5.01138	2.56901e-13	6.95433e-10	Kazal-type serine protease inhibitor [Helicoverpa armigera]
	72	TRINITY_DN40081_c0_g1	568	0.14	0	0	1.51	18.59	1.04	7.19826	9.30652e-06	0.00165317	cuticular protein RR-2 motif 87 [Danaus plexippus]
	73	TRINITY_DN926_c0_g1	1599	0	0	0	3.69	10.05	3.87	9.97225	7.78776e-13	1.50907e-09	PREDICTED: cuticular protein RR-2 motif 90 isoform X1 [Bombyx mori]
	74	TRINITY_DN2094_c0_g2	541	85.79	7.9	103.09	545.39	640.76	620.62	2.89191	0.000100165	0.0113677	Flexible cuticle protein 12 [Papilio machaon];cuticular protein RR-1 motif 23 precursor [Bombyx mori]<>FAA00525.1 TPA: putative cuticle protein [Bombyx mori]
	75	TRINITY_DN25110_c0_g1	544	0	0	0	1.14	8.22	0.43	6.91388	9.2853e-05	0.0107366	cuticular protein RR-2 motif 71 precursor [Bombyx mori]<>BAB32481.1 cuticle protein [Bombyx mori]
	76	TRINITY_DN18633_c0_g1	428	0	0	0.01	21.48	0.06	35.74	8.11076	1.36e-07	4.94e-05	putative cuticle protein [Operophtera brumata]
	77	TRINITY_DN36165_c0_g1	875	0.2	0.29	0.05	13.66	39.87	6.75	6.59101	3.71e-13	8.81e-10	putative cuticle protein [Operophtera brumata]
	78	TRINITY_DN16131_c0_g1	1068	482.23	98.12	364.96	78.49	58.61	35.99	-2.74121	1.83e-05	0.00290314	PREDICTED: cuticle protein 10.9-like [Amyelois transitella]
	79	TRINITY_DN45526_c0_g1	2245	62.66	83.31	98.44	15.79	24.54	8.95	-2.59134	1.17e-05	0.00198492	angiotensin converting enzyme [Spodoptera littoralis]
Metabolism	80	TRINITY_DN46837_c0_g1	1975	0	0	0	0.49	1.34	0.96	7.64982	3.96405e-07	0.000117076	PREDICTED: cytochrome P450 4C1-like [Papilio machaon]
	81	TRINITY_DN1517_c1_g1	2043	10.17	12.74	4	79.44	19.09	85.91	2.39764	0.000290183	0.025225	PREDICTED: cytochrome P450 CYP12A2 isoform X2 [Bombyx mori];PREDICTED: cytochrome P450 CYP12A2-like [Amyelois transitella];cytochrome P450 333B11 [Manduca sexta]
	82	TRINITY_DN2665_c0_g1	2053	0.71	1.57	0.6	11.89	17.59	27.4	4.2477	5.97837e-12	8.97256e-09	cytochrome P450 CYP341D1 [Helicoverpa armigera];uncharacterized protein LOC101743078 precursor [Bombyx mori]<>BAM73795.1 cytochrome P450 [Bombyx mori]
	83	TRINITY_DN700_c0_g1	2005	15.24	9.19	1.74	0.37	2.07	0.47	-3.3364	7.83882e-05	0.00935836	cytochrome P450 CYP4M6v2 [Helicoverpa armigera]
	84	TRINITY_DN36134_c0_g1	1641	0	0	0	0.77	2.95	2.41	8.47469	6.25756e-09	3.54232e-06	cytochrome P450 CYP6AB37 [Lymantria dispar]
	85	TRINITY_DN4089_c0_g1	1590	0.03	0	0	0.98	1.49	0.86	6.55937	1.04608e-05	0.00181012	cytochrome P450 [Helicoverpa armigera]
	86	TRINITY_DN2156_c0_g1	2761	1.18	0.81	0.39	8.56	2	23.23	3.44708	6.38e-06	0.00120362	cytochrome CYP338A2 [Spodoptera littoralis]
	87	TRINITY_DN300_c0_g1	552	24.04	4.8	16.8	233.52	80	279.41	2.59499	1.78315e-05	0.00285406	cytochrome P450 monooxygenase CYP4M6 [Helicoverpa zea]
	88	TRINITY_DN4734_c0_g1	683	47.19	16.57	31.15	143.14	57.69	280	2.46296	0.00028863	0.0251197	small heat shock protein [Spodoptera litura]
	89	TRINITY_DN3073_c0_g1	789	10.58	1.32	6.61	82.57	4.1	127.02	3.23479	0.000278713	0.0245471	Small heat shock protein 22.2 [Operophtera brumata]
	90	TRINITY_DN6721_c0_g1	1362	11.13	19.34	0.03	0.03	0	0.04	-9.217	8.42169e-10	6.73195e-07	small heat shock protein 21.4 [Antheraea pernyi]
	91	TRINITY_DN38599_c0_g1	1030	10.38	3.87	11.58	155.51	19.96	123.2	3.14685	7.87529e-06	0.00142823	heat shock protein 20, partial [Bicyclus anynana]
	92	TRINITY_DN15250_c0_g1	2150	8.9	11.96	0.04	0.28	0.07	0.06	-6.04591	0.000251721	0.0226583	PREDICTED: heat shock protein 68-like [Amyelois transitella]
	93	TRINITY_DN9935_c0_g1	1998	4.19	4.12	4.86	64.22	2.01	263.91	4.28948	5.33236e-06	0.00102926	heat shock protein 70 A1 [Bombyx mori]<>AEI58996.1 heat shock protein 70B [Bombyx mori];heat shock protein 70-1 [Melitaea cinxia];heat shock protein 70 [Bombyx mori]<>ABD36134.1 heat shock protein 70 [Bombyx mori];heat shock protein 70 [Spodoptera exigua];PREDICTED: heat shock protein 68-like isoform X1 [Amyelois transitella]
	94	TRINITY_DN4321_c1_g1	3512	164.61	129.41	44.49	473.96	271.14	2285.54	2.75137	0.000265126	0.0236405	small heat shock protein G7 [Helicoverpa armigera];PREDICTED: laminin subunit gamma-1 [Bombyx mori];small heat shock protein 27.2 [Spodoptera litura];PREDICTED: laminin subunit gamma-1 [Papilio xuthus]
	95	TRINITY_DN13721_c0_g1	816	16.18	21.33	4.69	98.04	34.25	136.37	2.30076	0.00069841	0.0484089	small heat shock protein [Spodoptera litura]
	96	TRINITY_DN2986_c0_g1	840	31.17	2.03	3.09	0.13	0.28	0	-6.56374	4.60548e-09	2.73139e-06	PREDICTED: small heat shock protein C2-like [Rhagoletis zephyria]
	97	TRINITY_DN37991_c0_g1	835	13.71	9.9	9.42	221.44	27.29	63.55	2.84941	3.33464e-05	0.00471076	PREDICTED: heat shock protein Hsp-12.2-like [Bombyx mori]
	98	TRINITY_DN22499_c0_g1	953	1.66	0.43	0.07	0	0	0	-6.56974	0.000349342	0.0290621	Heat shock 70 kDa protein cognate [Daphnia magna]
	99	TRINITY_DN62062_c0_g1	2297	2.52	1.64	3.88	0.45	0.54	0.17	-3.06542	9.48067e-06	0.00168004	UDP-glycosyltransferase 43A2 [Spodoptera exigua]
	100	TRINITY_DN2660_c1_g1	3558	1.89	0.19	28.7	0.14	0.26	0.08	-6.33721	0.000104245	0.0117581	UDP-glycosyltransferase 33F7 [Spodoptera exigua]
	101	TRINITY_DN6658_c0_g1	1930	8.31	6.33	6.68	28.2	27.28	65.68	2.17423	9.82558e-05	0.0112202	UDP-glycosyltransferase UGT40M1 [Helicoverpa armigera]
	102	TRINITY_DN13323_c0_g1	1008	0.49	0.45	0.79	0	0	0	-6.26868	0.000521917	0.0390514	UDP-glycosyltransferase 33V1 [Spodoptera exigua]
	103	TRINITY_DN1137_c0_g1	1329	20.72	22.87	0.03	0.23	0.29	0.37	-5.86844	0.000433602	0.0341043	glutathione S-transferase epsilon 11 [Spodoptera litura];glutathione S-transferase epsilon 8 [Cnaphalocrocis medinalis]
	104	TRINITY_DN4370_c0_g1	646	62.2	731.57	50.66	21.89	25.4	31.23	-3.4046	3.41e-05	0.00479029	glutathione S-transferase sigma 4 [Spodoptera litura]
	105	TRINITY_DN7617_c0_g1	823	29.48	150.24	1.58	5.42	8.38	4.22	-3.64422	0.000157312	0.0158914	glutathione S-transferase sigma 4 [Spodoptera litura]
Other immune-related genes	106	TRINITY_DN12098_c0_g1	3354	12.6	7.85	9.47	0.56	1.4	3.62	-2.74109	4.95826e-05	0.00655819	Transient receptor potential channel pyrexia [Papilio xuthus]
	107	TRINITY_DN10192_c0_g2	502	2.34	10.29	2.41	387.21	4.18	860.57	5.97356	0.00010921	0.0120773	protease inhibitor-like protein [Antheraea mylitta]
	108	TRINITY_DN4457_c1_g1	2043	1.05	1.83	0.79	8.62	6.26	18.39	2.33076	6.32607e-05	0.00792548	Zinc carboxypeptidase A 1 [Papilio xuthus]
	109	TRINITY_DN16028_c0_g1	929	0.36	0.84	0.45	110.73	647.96	386.16	9.17707	1.47356e-34	2.70918e-30	PREDICTED: pancreatic triacylglycerol lipase-like [Papilio machaon]
	110	TRINITY_DN4902_c0_g1	1054	8.59	11.72	0.04	0.09	0.04	0.1	-6.87166	2.40653e-08	1.09925e-05	PREDICTED: adenylate kinase isoenzyme 1 isoform X1 [Amyelois transitella]
	111	TRINITY_DN926_c0_g1	1599	0	0	0	3.69	10.05	3.87	9.97225	7.78776e-13	1.50907e-09	PREDICTED: cuticular protein RR-2 motif 90 isoform X1 [Bombyx mori]
	112	TRINITY_DN17743_c0_g1	2789	0.14	0.01	0.09	1.45	3.19	1.33	4.37641	1.4576e-07	5.15354e-05	PREDICTED: solute carrier family 2, facilitated glucose transporter member 8-like isoform X2 [Papilio xuthus]<>XP_013161355.1 PREDICTED: solute carrier family 2, facilitated glucose transporter member 8-like isoform X2 [Papilio xuthus]<>XP_013161360.1 PREDICTED: solute carrier family 2, facilitated glucose transporter member 8-like isoform X2 [Papilio xuthus]
	113	TRINITY_DN7426_c0_g1	2945	3.41	2.23	1.98	27.42	4.99	19.89	2.39179	0.000155575	0.0157559	PREDICTED: solute carrier family 2, facilitated glucose transporter member 8-like isoform X2 [Papilio xuthus]<>XP_013161355.1 PREDICTED: solute carrier family 2, facilitated glucose transporter member 8-like isoform X2 [Papilio xuthus]<>XP_013161360.1 PREDICTED: solute carrier family 2, facilitated glucose transporter member 8-like isoform X2 [Papilio xuthus]
	114	TRINITY_DN8293_c1_g1	3161	16.99	10.92	32.8	225.48	84.36	216.1	2.89879	2.98364e-06	0.000638286	death-associated small cytoplasmic leucine-rich protein SCLP [Manduca sexta];PREDICTED: death-associated small cytoplasmic leucine-rich protein isoform X2 [Bombyx mori]
	115	TRINITY_DN13677_c0_g1	866	9.55	10.08	6.87	74.14	35.32	100.53	2.62809	2.86849e-06	0.000622277	Hdd23-like protein [Helicoverpa armigera]
	116	TRINITY_DN8287_c0_g1	874	369.27	560.11	396.28	2485.88	1305.58	5591.97	2.47738	6.27582e-05	0.00788941	immune-related Hdd23 [Hyphantria cunea]
	117	TRINITY_DN19358_c0_g1	1459	27.45	53.02	9.32	1057.14	106.31	2374.01	4.87995	7.05173e-09	3.87009e-06	immune-related Hdd1 [Hyphantria cunea]
	118	TRINITY_DN8526_c0_g1	653	87.22	152.32	43.34	1469.82	319.93	4213.7	4.02866	1.52412e-07	5.30362e-05	RecName: Full=Putative defense protein Hdd11; Flags: Precursor<>AAD09280.1 immune-related Hdd11 [Hyphantria cunea]; AltName: Full=Hyphantria differentially displayed gene 11
	119	TRINITY_DN5568_c0_g1	2963	1.08	17.38	3.1	156.35	16.64	488.41	4.49864	3.4357e-06	0.000711732	putative hemolin [Hyphantria cunea]
	120	TRINITY_DN29881_c0_g1	1320	2.6	0.16	0.03	0	0	0	-7.45803	3.97748e-05	0.00543694	PREDICTED: cysteine protease XCP2 [Rhinolophus sinicus]
	121	TRINITY_DN1676_c0_g1	904	1.23	1.77	2.5	6.34	8.07	21.88	2.43142	0.000407893	0.032429	PREDICTED: LOW QUALITY PROTEIN: uncharacterized protein LOC101739909, partial [Bombyx mori];endonuclease-reverse transcriptase [Danaus plexippus]
	122	TRINITY_DN1925_c1_g1	1411	21.65	4.2	9.88	25.94	98.66	142.34	2.64444	0.000282205	0.0246671	Cathepsin B [Papilio machaon]
	123	TRINITY_DN5357_c0_g1	2774	0.53	2.46	0.46	58.04	12.74	68.25	4.78963	4.65126e-10	4.17144e-07	putative farnesoic acid O-methyl transferase [Danaus plexippus]
	124	TRINITY_DN15853_c0_g1	1523	5.58	4.26	3.29	0.08	0.11	0.12	-5.68263	4.17791e-14	1.39658e-10	putative Juvenile hormone-inducible protein [Operophtera brumata]
	125	TRINITY_DN2183_c0_g1	3007	6.28	5.1	4.67	90.9	17.31	49.29	2.92123	1.68588e-06	0.000401234	PREDICTED: basic juvenile hormone-suppressible protein 2-like [Papilio machaon]
	126	TRINITY_DN63196_c0_g1	780	3.31	12.49	2.66	150.4	196.73	259.48	4.69915	3.83618e-12	6.25269e-09	PREDICTED: circadian clock-controlled protein [Bombyx mori]
	127	TRINITY_DN11693_c0_g1	720	443.31	175.69	326.24	69.36	96.91	22.47	-2.56909	8.71836e-05	0.0102258	Insect intestinal mucin 3 [Operophtera brumata]
	128	TRINITY_DN339_c0_g1	2526	113.13	122.83	62.6	933.91	222.09	937.45	2.40897	9.05716e-05	0.0105391	TPA: putative cuticle protein [Bombyx mori]
	129	TRINITY_DN20395_c0_g1	718	0.09	0	0	3.57	12.12	0.78	7.38603	1.88741e-06	0.000442045	TPA: putative cuticle protein [Bombyx mori]
	130	TRINITY_DN2274_c0_g1	736	1.21	5253.96	0.28	0	1.04	1.84	-11.1811	0.000249829	0.0225432	PREDICTED: larval cuticle protein LCP-17-like [Anoplophora glabripennis]
	131	TRINITY_DN13697_c0_g1	663	0.52	1.25	0.08	29.61	5.37	70.13	5.44451	2.21188e-09	1.50615e-06	PREDICTED: venom peptide BmKAPI-like [Amyelois transitella]
	132	TRINITY_DN53814_c0_g1	1513	2.23	3.18	1.2	6.53	3.81	59.35	3.00876	0.000410061	0.0325311	PREDICTED: probable chitinase 2 [Papilio xuthus]
	133	TRINITY_DN16184_c0_g1	1440	0.78	5.39	1.07	25.57	3.28	71.64	3.35381	0.000199862	0.01919	chitin binding domain 3 protein [Mamestra configurata]
	134	TRINITY_DN4321_c0_g2	1148	7.79	32.03	0.26	2365.81	4730.31	2227.37	7.57525	2.79195e-15	1.68331e-11	peritrophic membrane chitin binding protein [Loxostege sticticalis]
	135	TRINITY_DN3528_c0_g2	2503	0	0	0	0	0	19.95	23.9963	8.15423e-10	6.58978e-07	viral-like chitinase [Danaus plexippus]
	136	TRINITY_DN5616_c0_g1	1851	1.08	0.41	1.3	7.22	3.12	9.62	2.49171	0.000142651	0.0147135	viral-like chitinase [Spodoptera exigua]
	137	TRINITY_DN279_c0_g1	4634	3.53	5.91	1	89.92	35.94	45.73	3.57698	9.39613e-08	3.63685e-05	chitin synthase B [Spodoptera exigua]<>ACC85603.1 chitin synthase B [Spodoptera exigua];chitin synthase B [Helicoverpa armigera]
	138	TRINITY_DN11419_c0_g1	1447	149.23	3.98	152.27	2.35	16.72	12.17	-3.50501	0.000165573	0.0165891	PREDICTED: putative uncharacterized protein DDB_G0291608 [Amyelois transitella]
	139	TRINITY_DN3929_c0_g1	1952	0.11	0.37	0.4	2.87	6.48	3.8	3.54473	9.39173e-07	0.000247555	intestinal mucin SeM8 [Spodoptera exigua]
	140	TRINITY_DN4321_c0_g2	1148	7.79	32.03	0.26	2365.81	4730.31	2227.37	7.57525	2.79195e-15	1.68331e-11	peritrophic membrane chitin binding protein [Loxostege sticticalis]
	141	TRINITY_DN3658_c0_g1	3648	123.05	107.98	208.58	37.34	51.36	38.75	-2.08527	0.000121974	0.0131913	PREDICTED: facilitated trehalose transporter Tret1 isoform X4 [Papilio machaon];PREDICTED: facilitated trehalose transporter Tret1 isoform X2 [Papilio machaon];PREDICTED: facilitated trehalose transporter Tret1 isoform X3 [Papilio machaon]<>KPJ07467.1 Facilitated trehalose transporter Tret1 [Papilio machaon]
	142	TRINITY_DN1144_c0_g1	1978	0.97	22.43	0.31	0.12	0.12	0.09	-6.44087	6.98945e-09	3.86814e-06	PREDICTED: facilitated trehalose transporter Tret1-2 homolog [Bombyx mori]
	143	TRINITY_DN1061_c0_g1	2179	33.13	45.28	25.13	1.79	6.53	7.81	-3.05317	2.82957e-06	0.000617476	PREDICTED: facilitated trehalose transporter Tret1-like [Amyelois transitella];PREDICTED: facilitated trehalose transporter Tret1-like [Bombyx mori]
	144	TRINITY_DN20016_c0_g1	2310	15.32	14.46	27.61	6.51	6.34	1.93	-2.25527	0.000349159	0.0290621	PREDICTED: facilitated trehalose transporter Tret1-2 homolog [Papilio machaon]
	145	TRINITY_DN612_c0_g1	1689	5.04	10.95	2.21	0	0.05	0	-8.80777	2.66293e-12	4.66273e-09	PREDICTED: facilitated trehalose transporter Tret1 [Plutella xylostella]<>XP_011556827.1 PREDICTED: facilitated trehalose transporter Tret1 [Plutella xylostella]<>XP_011556828.1 PREDICTED: facilitated trehalose transporter Tret1 [Plutella xylostella]
	146	TRINITY_DN17026_c2_g1	2575	6.16	6.25	4.57	0.11	0.76	0.17	-4.2424	2.18568e-08	1.0238e-05	PREDICTED: facilitated trehalose transporter Tret1-like [Amyelois transitella]
	147	TRINITY_DN45513_c0_g1	1527	3.9	2	1.65	0.28	0.33	0.62	-2.93539	4.15927e-05	0.00562273	Facilitated trehalose transporter Tret1 [Papilio xuthus]
	148	TRINITY_DN12699_c0_g1	1653	2.07	20.34	0.12	0.03	0.03	0	-9.10634	1.10485e-05	0.00189841	PREDICTED: facilitated trehalose transporter Tret1-like isoform X1 [Bombyx mori]
	149	TRINITY_DN3968_c1_g1	1657	0.09	0.07	0.26	1.09	2.34	4.21	3.85082	6.57956e-06	0.00123436	PREDICTED: lactosylceramide 4-alpha-galactosyltransferase-like [Papilio machaon]
	150	TRINITY_DN9961_c0_g2	1187	0	3.05	0	0	0	0	-21.6382	3.12877e-08	1.3696e-05	putative pyruvate kinase [Danaus plexippus]
	151	TRINITY_DN387_c2_g1	2045	39.62	32.42	2.13	0.11	5.1	4.3	-3.39968	0.000218712	0.0205157	glucose dehydrogenase [FAD, quinone]-like [Bombyx mori]<>AFN71166.1 GMCbeta2 [Bombyx mori]
	152	TRINITY_DN24148_c0_g1	3011	27.83	13.75	5.96	3.62	4.94	4.28	-2.1747	0.000571622	0.0417455	putative glucose dehydrogenase [Operophtera brumata]
	153	TRINITY_DN387_c0_g2	3054	3.46	1.38	3.74	0.23	0.78	0.8	-2.51388	0.000291309	0.025293	PREDICTED: glucose dehydrogenase [FAD, quinone]-like [Bombyx mori]<>XP_012548165.1 PREDICTED: glucose dehydrogenase [FAD, quinone]-like [Bombyx mori]
	154	TRINITY_DN4806_c0_g1	4487	0.4	0.64	0.51	12.64	1.56	7.23	3.37013	9.50873e-07	0.000247972	PREDICTED: monocarboxylate transporter 9-like [Amyelois transitella]
	155	TRINITY_DN19459_c0_g1	1352	8.44	8.05	17.5	3.41	2.79	5.32	-2.09412	0.000363403	0.0298603	PREDICTED: monocarboxylate transporter 1-like [Amyelois transitella];PREDICTED: monocarboxylate transporter 1-like [Papilio polytes];PREDICTED: uncharacterized protein LOC101738091 isoform X1 [Bombyx mori];Monocarboxylate transporter 14 [Papilio machaon]
	156	TRINITY_DN6911_c0_g1	1325	12.83	1.92	18.09	2.72	0.43	0.74	-4.6556	4.09352e-10	3.76761e-07	PREDICTED: monocarboxylate transporter 1-like isoform X1 [Bombyx mori]
	157	TRINITY_DN13480_c0_g1	1908	10.77	3.96	11.2	2.89	1.45	3.4	-2.07817	0.000626111	0.0449235	PREDICTED: sodium-coupled monocarboxylate transporter 2-like [Papilio machaon]<>KPJ14275.1 Sodium-coupled monocarboxylate transporter 2 [Papilio machaon];PREDICTED: sodium-coupled monocarboxylate transporter 2-like [Papilio polytes]
	158	TRINITY_DN9275_c0_g1	3529	0.23	0.45	0.37	2.33	1.48	4.74	2.60455	5.09202e-05	0.00668701	PREDICTED: monocarboxylate transporter 4-like [Amyelois transitella]
	159	TRINITY_DN3395_c0_g1	4457	3.34	0.79	2.96	32.48	4.17	15.64	2.49833	0.000534914	0.0396954	PREDICTED: sodium-coupled monocarboxylate transporter 1 [Bombyx mori]
	160	TRINITY_DN2394_c0_g4	1322	4.26	4.98	0.25	0.2	0.03	0.3	-4.55657	5.5253e-06	0.00106093	PREDICTED: trichohyalin-like [Bombyx mori]
	161	TRINITY_DN1549_c0_g1	2625	2.21	7.3	0.05	0.04	0.05	0.08	-6.09183	3.20145e-08	1.39312e-05	PREDICTED: TBC1 domain family member 19 [Bombyx mori]
	162	TRINITY_DN3845_c0_g1	1596	0.89	1.4	0.85	7.98	3.2	16.46	2.74267	4.76097e-05	0.0063314	PREDICTED: pyroglutamyl-peptidase 1-like [Amyelois transitella]
	163	TRINITY_DN5207_c1_g1	1661	0.85	1.95	0.88	8.05	5.63	6.3	2.08109	0.000707036	0.0488277	PREDICTED: G-protein coupled receptor Mth2-like [Amyelois transitella]
	164	TRINITY_DN13196_c0_g1	2272	1.65	3.22	1.56	0.39	0.07	0.06	-4.04961	4.87472e-07	0.000141696	PREDICTED: nose resistant to fluoxetine protein 6-like [Amyelois transitella]
	165	TRINITY_DN4159_c4_g1	2368	1.49	0.18	0.8	151.41	12.07	85.03	6.30874	6.92035e-15	3.39287e-11	PREDICTED: nose resistant to fluoxetine protein 6-like [Papilio polytes]
	166	TRINITY_DN2458_c1_g1	1810	22.06	58.7	31.58	829.23	154.75	1358.72	3.95734	2.48808e-08	1.12948e-05	odorant degrading enzyme CXE16, partial [Sesamia inferens]
	167	TRINITY_DN29549_c0_g1	1593	1.19	4.03	0.95	117.53	10.7	402.2	5.99316	2.49576e-11	3.3371e-08	odorant degrading enzyme CXE6, partial [Sesamia inferens]
	168	TRINITY_DN2851_c0_g1	1870	42.05	201.21	140.32	2.5	20.34	0.85	-4.219	5.2778e-06	0.00102141	alkaline phosphatase [Trichoplusia ni]
	169	TRINITY_DN4770_c0_g2	1916	100.41	92.15	197.03	40.94	26.37	3.41	-2.78396	0.000191511	0.0186169	soluble alkaline phosphatase 1, partial [Spodoptera frugiperda]
	170	TRINITY_DN54625_c0_g1	1585	1.38	5.28	0.1	0	0.03	0	-8.2081	2.00435e-07	6.58043e-05	PREDICTED: protein phosphatase 1 regulatory subunit 36-like [Amyelois transitella]
	171	TRINITY_DN10350_c0_g2	1543	0	0	0	3.08	1.59	6.07	9.07158	1.12537e-10	1.25395e-07	endonuclease-reverse transcriptase [Danaus plexippus]
	172	TRINITY_DN12559_c0_g2	718	5.5	0	5.1	0	0.15	0.17	-5.2784	0.000164898	0.016544	endonuclease-reverse transcriptase [Danaus plexippus]
	173	TRINITY_DN9126_c0_g2	1498	0	0	0	2.76	0.06	0.7	7.35126	1.54427e-05	0.00253499	endonuclease-reverse transcriptase [Bombyx mori]
	174	TRINITY_DN1676_c0_g1	904	1.23	1.77	2.5	6.34	8.07	21.88	2.43142	0.000407893	0.032429	PREDICTED: LOW QUALITY PROTEIN: uncharacterized protein LOC101739909, partial [Bombyx mori];endonuclease-reverse transcriptase [Danaus plexippus]
	175	TRINITY_DN4813_c0_g1	1502	1.46	6.79	0.07	0.03	0.14	0.03	-5.77937	2.44163e-06	0.000549916	PREDICTED: carbonic anhydrase 1-like [Bombyx mori];PREDICTED: carbonic anhydrase 1-like isoform X1 [Papilio xuthus];PREDICTED: carbonic anhydrase 3-like [Papilio polytes]
	176	TRINITY_DN36540_c0_g1	1649	6.36	5.66	33.73	0.05	0.85	0.2	-5.57722	9.36432e-10	7.32619e-07	PREDICTED: carbonic anhydrase 2-like [Bombyx mori]
	177	TRINITY_DN17945_c0_g1	1208	4.78	2.32	0.25	0.22	0	0.12	-4.76632	1.5619e-05	0.0025582	PREDICTED: carbonic anhydrase 2-like [Amyelois transitella]
	178	TRINITY_DN1410_c1_g1	1155	2807.67	1280.75	4317.53	114.18	611.67	162.34	-3.44964	2.85e-06	0.000620764	PREDICTED: myrosinase 1-like [Amyelois transitella];Myrosinase 1 [Papilio xuthus]
	179	TRINITY_DN4104_c3_g1	1737	146.83	192.31	276.88	10.82	34.62	3.85	-3.86499	2.26e-07	7.27e-05	PREDICTED: myrosinase 1-like isoform X1 [Papilio machaon];PREDICTED: myrosinase 1-like isoform X2 [Papilio machaon]
	180	TRINITY_DN1410_c0_g3	1022	206.89	24.38	234.2	0.98	17.77	1.86	-4.63966	1.15e-06	0.00028882	PREDICTED: myrosinase 1-like [Amyelois transitella];beta-glucosidase precursor [Danaus plexippus]
	181	TRINITY_DN14944_c0_g2	1539	331.09	115.54	506.28	18.55	84.72	15.25	-3.2006	3.2e-05	0.00459291	PREDICTED: myrosinase 1 [Bombyx mori]
	182	TRINITY_DN1410_c0_g1	537	3618.93	1373.86	5086.83	121.84	696.27	149.82	-3.84686	8.54e-07	0.00023018	PREDICTED: myrosinase 1-like [Bombyx mori];PREDICTED: myrosinase 1-like [Amyelois transitella];beta-glucosidase precursor [Spodoptera frugiperda]
	183	TRINITY_DN1410_c1_g2	852	39.13	18.68	59.83	0.96	6.77	0.94	-3.94894	1.19e-06	0.000298142	PREDICTED: myrosinase 1-like [Amyelois transitella]
	184	TRINITY_DN3154_c0_g1	1789	0.34	0.11	5.84	0	0.02	0	-8.26595	0.000208905	0.0197723	PREDICTED: myrosinase 1-like [Papilio xuthus]
	185	TRINITY_DN7142_c0_g1	3278	0.76	0.46	1.28	0	0.03	0	-6.39119	3.55e-08	1.52e-05	PREDICTED: RNA-directed DNA polymerase from mobile element jockey-like isoform X1 [Amyelois transitella]<>XP_013193562.1 PREDICTED: RNA-directed DNA polymerase from mobile element jockey-like isoform X2 [Amyelois transitella]
	186	TRINITY_DN306_c1_g1	3293	4.48	1.29	2.88	0.4	0.58	0.63	-2.71362	2.24e-05	0.00341465	PREDICTED: RNA-directed DNA polymerase from mobile element jockey-like isoform X1 [Amyelois transitella]<>XP_013193562.1 PREDICTED: RNA-directed DNA polymerase from mobile element jockey-like isoform X2 [Amyelois transitella];putative RNA-directed DNA polymerase, partial [Operophtera brumata]
	187	TRINITY_DN35991_c0_g1	2538	1.11	0.36	1.51	0	0.21	0.03	-3.7609	0.000311168	0.026394	PREDICTED: RNA-directed DNA polymerase from mobile element jockey-like [Amyelois transitella]
	188	TRINITY_DN857_c0_g1	1305	31.25	2.73	24.2	3.46	7	3.27	-2.9148	0.000365618	0.0299408	putative RNA-directed DNA polymerase from transposon BS [Operophtera brumata]
	189	TRINITY_DN54625_c0_g1	1585	1.38	5.28	0.1	0	0.03	0	-8.2081	2e-07	6.58e-05	PREDICTED: protein phosphatase 1 regulatory subunit 36-like [Amyelois transitella]
	190	TRINITY_DN10350_c0_g2	1543	0	0	0	3.08	1.59	6.07	9.07158	1.13e-10	1.25e-07	endonuclease-reverse transcriptase [Danaus plexippus]
	191	TRINITY_DN12559_c0_g2	718	5.5	0	5.1	0	0.15	0.17	-5.2784	0.000164898	0.016544	endonuclease-reverse transcriptase [Danaus plexippus]
	192	TRINITY_DN1676_c0_g1	904	1.23	1.77	2.5	6.34	8.07	21.88	2.43142	0.000407893	0.032429	PREDICTED: LOW QUALITY PROTEIN: uncharacterized protein LOC101739909, partial [Bombyx mori];endonuclease-reverse transcriptase [Danaus plexippus]
	193	TRINITY_DN9126_c0_g2	1498	0	0	0	2.76	0.06	0.7	7.35126	1.54e-05	0.00253499	endonuclease-reverse transcriptase [Bombyx mori]
	194	TRINITY_DN4813_c0_g1	1502	1.46	6.79	0.07	0.03	0.14	0.03	-5.77937	2.44e-06	0.000549916	PREDICTED: carbonic anhydrase 1-like [Bombyx mori];PREDICTED: carbonic anhydrase 1-like isoform X1 [Papilio xuthus];PREDICTED: carbonic anhydrase 3-like [Papilio polytes]
	195	TRINITY_DN36540_c0_g1	1649	6.36	5.66	33.73	0.05	0.85	0.2	-5.57722	9.36e-10	7.33e-07	PREDICTED: carbonic anhydrase 2-like [Bombyx mori]
	196	TRINITY_DN17945_c0_g1	1208	4.78	2.32	0.25	0.22	0	0.12	-4.76632	1.56e-05	0.0025582	PREDICTED: carbonic anhydrase 2-like [Amyelois transitella]
	197	TRINITY_DN36531_c0_g1	2547	3.23	2.26	2.35	18.33	7.4	12.09	1.9121	0.0004391	0.0343532	PREDICTED: slit homolog 2 protein-like [Bombyx mori]
	198	TRINITY_DN45819_c0_g1	828	0.72	2.18	0.06	0	0	0	-6.71632	0.000302185	0.0258407	Zinc finger protein 652-B [Papilio xuthus]
	199	TRINITY_DN36079_c0_g1	3091	33.87	16.09	63.48	10.04	9.95	2.83	-2.59838	0.00012636	0.0135461	PREDICTED: zinc transporter 1 [Bombyx mori]<>XP_012547260.1 PREDICTED: zinc transporter 1 [Bombyx mori]
	200	TRINITY_DN8542_c0_g1	1234	21.73	134.8	5.97	0	0	0	-13.3129	2.36e-09	1.58e-06	PREDICTED: zinc transporter ZIP1-like [Amyelois transitella]
	201	TRINITY_DN6904_c0_g1	676	0.75	0.81	0.6	6.31	4.22	7.27	2.6217	0.000446169	0.034795	PREDICTED: fibroblast growth factor receptor homolog 1-like isoform X2 [Papilio machaon]
	202	TRINITY_DN46027_c0_g1	1838	0	0	0	0	0	7.7	22.183	1.37e-08	6.77e-06	PREDICTED: fibroblast growth factor 3 isoform X1 [Papilio polytes]<>XP_013147340.1 PREDICTED: fibroblast growth factor 3 isoform X1 [Papilio polytes]<>XP_013147341.1 PREDICTED: fibroblast growth factor 3 isoform X1 [Papilio polytes]<>XP_013147342.1 PREDICTED: fibroblast growth factor 3 isoform X1 [Papilio polytes]<>XP_013147343.1 PREDICTED: fibroblast growth factor 3 isoform X1 [Papilio polytes]
